# Supplementary material for: Chirality and Magnetocaloricity in GdFeTeO6 as Compared to GdGaTeO6
Source: Materials (Basel). 2021 Oct 10;14(20):5954. doi: 10.3390/ma14205954 (PMC8539160; doi:10.3390/ma14205954)
Supplement: Supplementary file 1 [file materials-14-05954-s001.zip]

Archive with 1 entries (1 files):
- materials-1399136-supplementary.pdf
